# Supplementary material for: Local Intramedullary Delivery of Vancomycin Can Prevent the Development of Long Bone Staphylococcus aureus Infection
Source: PLoS One. 2016 Jul 29;11(7):e0160187. doi: 10.1371/journal.pone.0160187 (PMC4966941; doi:10.1371/journal.pone.0160187)
Supplement: S1 Table — (XLSX) [file pone.0160187.s001.xlsx]

## Sheet: S1 Table
S1 Table. HPLC analysis of detectable vancomycin in tibia, muscle, and plasma after intramedullary delivery in rats.
															Data used for Fig 1A:
Time of Sacrifice	Tibia Sample #	Dilution Factor (DF)	AUC	AUC - Blank	*DF	ug/mL	Tissue Mass (g)	Extractant Volume (mL)	ug drug	ug drug/g tissue	AVE	STDEV	SE		Time (hr)	vanco. (ug/g)	SE
4	1-1	10	163.1	158.1	1581	89.9368	0.08	0.16	14.3899	179.874	818.068	522.057	261.028		4	818.068	261.028
4	1-2	100	111.5	106.5	10650	605.162	0.1555	0.311	188.205	1210.32					6	784.095	325.267
4	1-3	100	117.4	112.4	11240	638.681	0.1424	0.2848	181.896	1277.36					12	359.143	165.953
4	1-4	100	58.2	53.2	5320	302.356	0.1884	0.3768	113.928	604.712					24	627.72	199.516
6	2-1	100	73.1	68.1	6810	387.005	0.1913	0.3826	148.068	774.011	784.095	650.534	325.267		48	515.375	331.537
6	2-2	10	36.5	31.5	315	18.0131	0.3063	0.6126	11.0348	36.0263					72	130.325	78.1479
6	2-3	100	66.9	61.9	6190	351.782	0.1644	0.3288	115.666	703.564					96	110.095	60.8385
6	2-4	100	147.8	142.8	14280	811.389	0.1104	0.2208	179.155	1622.78
12	3-1	100	51.1	46.1	4610	262.02	0.3	0.6	157.212	524.039	359.143	331.906	165.953
12	3-2	10	12.5	7.5	75	4.37833	0.2065	0.413	1.80825	8.75665					Calibration Curve for Spiked Tibia Sample:
12	3-3	100	19.6	14.6	1460	83.0626	0.1594	0.3188	26.4803	166.125					ug/mL	AUC	AUC-Blank
12	3-4	100	69.9	64.9	6490	368.826	0.187	0.374	137.941	737.651					0	5	0
24	4-1	100	23.2	18.2	1820	103.515	0.1457	0.2914	30.1642	207.03	627.72	399.033	199.516		0.5	12.9	7.9
24	4-2	100	51.1	46.1	4610	262.02	0.1048	0.2096	54.9193	524.039					1	18.1	13.1
24	4-3	100	59	54	5400	306.901	0.146	0.292	89.615	613.802					2	38.7	33.7
24	4-4	100	107.6	102.6	10260	583.006	0.1248	0.2496	145.518	1166.01					4	70.1	65.1
48	5-1	10	23.5	18.5	185	10.6276	0.1598	0.3196	3.39659	21.2552	515.375	663.074	331.537		8	145.8	140.8
48	5-2	100	59.4	54.4	5440	309.173	0.2427	0.4854	150.073	618.346					16	284.4	279.4
48	5-3	10	12	7	70	4.09427	0.124	0.248	1.01538	8.18854
48	5-4	100	129.4	124.4	12440	706.855	0.1137	0.2274	160.739	1413.71
72	6-1	10	306	301	3010	171.121	0.2108	0.4216	72.1445	342.241	130.325	156.296	78.1479
72	6-2	10	24.1	19.1	191	10.9685	0.1585	0.317	3.47701	21.937
72	6-3	10	140	135	1350	76.8133	0.165	0.33	25.3484	153.627
72	6-4	10	7.87	2.87	28.7	1.74794	0.1308	0.2616	0.457262	3.49589
96	7-1	10	217.3	212.3	2123	120.729	0.157	0.314	37.9088	241.457	110.095	121.677	60.8385
96	7-2	10	168.2	163.2	1632	92.8342	0.1307	0.2614	24.2669	185.668
96	7-3	10	6.85	1.85	18.5	1.16846	0.1063	0.2126	0.248415	2.33693
96	7-4	10	14.4	9.4	94	5.45775	0.1233	0.2466	1.34588	10.9155
															Data used for Fig 1B:
Time of Sacrifice	Muscle Sample #	Dilution Factor (DF)	AUC	AUC - Blank	*D.F.	ug/mL	Tissue Mass (g)	Extractant Volume (mL)	ug drug	ug drug/g tissue	AVE	STDEV	SE		Time (hr)	vanco. (ug/g)	SE
4	1-1	1	0	0	0	0	0.2333	0.9332	0	0	167.793	335.587	167.793		4	167.793	167.793
4	1-2	1	0	0	0	0	0.1437	0.5748	0	0					6	90.1696	89.6232
4	1-3	1	0	0	0	0	0.1617	0.6468	0	0					12	29.0616	28.319
4	1-4	1	1569.89	1564.89	1564.89	167.793	0.1235	0.494	82.8899	671.173					24	0	0
6	2-1	1	0	0	0	0	0.1802	0.7208	0	0	90.1696	179.246	89.6232		48	0.990017	0.990017
6	2-2	1	842.9	837.9	837.9	89.7592	0.1453	0.5812	52.168	359.037					72	0.689469	0.689469
6	2-3	1	0	0	0	0	0.1423	0.5692	0	0					96	1.20469	1.20469
6	2-4	1	10.5	5.5	5.5	0.410388	0.1571	0.6284	0.257888	1.64155
12	3-1	1	0	0	0	0	0.1573	0.6292	0	0	29.0616	56.638	28.319		Calibration Curve for Spiked Muscle Sample:
12	3-2	1	272.2	267.2	267.2	28.5009	0.155	0.62	17.6706	114.004					ug/mL	AUC	AUC-Blank
12	3-3	1	11.9	6.9	6.9	0.560662	0.1308	0.5232	0.293339	2.24265					0	5	0
12	3-4	1	0	0	0	0	0.1603	0.6412	0	0					0.5	9.8	4.8
24	4-1	1	0	0	0	0	0.1316	0.5264	0	0	0	0	0		1	19	14
24	4-2	1	0	0	0	0	0.1252	0.5008	0	0					2	29.8	24.8
24	4-3	1	0	0	0	0	0.1132	0.4528	0	0					4	43.1	38.1
24	4-4	1	0	0	0	0	0.1794	0.7176	0	0					8	75.3	70.3
48	5-1	1	0	0	0	0	0.162	0.648	0	0	0.990017	1.98003	0.990017		16	158.2	153.2
48	5-2	1	0	0	0	0	0.1828	0.7312	0	0
48	5-3	1	0	0	0	0	0.1315	0.526	0	0
48	5-4	1	15.9	10.9	10.9	0.990017	0.1591	0.6364	0.630047	3.96007
72	6-1	1	0	0	0	0	0.2399	0.9596	0	0	0.689469	1.37894	0.689469
72	6-2	1	0	0	0	0	0.1691	0.6764	0	0
72	6-3	1	13.1	8.1	8.1	0.689469	0.1467	0.5868	0.40458	2.75788
72	6-4	1	0	0	0	0	0.1874	0.7496	0	0
96	7-1	1	0	0	0	0	0.154	0.616	0	0	1.20469	2.40939	1.20469
96	7-2	1	0	0	0	0	0.1418	0.5672	0	0
96	7-3	1	17.9	12.9	12.9	1.20469	0.125	0.5	0.602347	4.81878
96	7-4	1	0	0	0	0	0.1681	0.6724	0	0
															Data used for Fig 1C:
Time of Sacrifice	Plasma Sample #	Dilution Factor (DF)	AUC	AUC - Blank	*D.F.	ug/mL	AVE	STDEV	SE						Time (hr)	vanco. (ug/mL)	SE
4	1-1	2	30.5	25.5	51	2.85539	4.70713	3.35195	1.93525						4	4.70713	1.93525
4	1-2	N/A	N/A	N/A	N/A	N/A									6	0.92764	0.0745221
4	1-3	2	29.1	24.1	48.2	2.68956									12	0.744045	0.401081
4	1-4	2	78.8	73.8	147.6	8.57644									24	0.548605	0.104331
6	2-1	2	7.5	2.5	5	0.131075	0.92764	0.149044	0.0745221						48	0.719368	0.415327
6	2-2	2	37.9	32.9	65.8	3.7319									72	0.0303938	0.0977348
6	2-3	2	5	0	0	-0.165046									96	-0.165046	0
6	2-4	2	6.5	1.5	3	0.0126266
12	3-1	2	5	0	0	-0.165046	0.744045	0.802161	0.401081						Calibration Curve for Spiked Plasma Sample:
12	3-2	2	14.5	9.5	19	0.960213									ug/mL	AUC	AUC-Blank
12	3-3	2	18.5	13.5	27	1.43401									0	5	0
12	3-4	2	12.7	7.7	15.4	0.747006									0.5	17.9	12.9
24	4-1	2	8.3	3.3	6.6	0.225834	0.548605	0.208662	0.104331						1	22.1	17.1
24	4-2	2	14.3	9.3	18.6	0.936524									2	40.8	35.8
24	4-3	2	9.7	4.7	9.4	0.391661									4	81.1	76.1
24	4-4	2	11.8	6.8	13.6	0.640403									8	142.7	137.7
48	5-1	2	13.4	8.4	16.8	0.82992	0.719368	0.719368	0.415327						16	276.8	271.8
48	5-2	2	12.6	7.6	15.2	0.735161
48	5-3	N/A	N/A	N/A	N/A	N/A
48	5-4	2	11.4	6.4	12.8	0.593023
72	6-1	2	5.2	0.2	0.4	-0.141356	0.0303938	0.19547	0.0977348
72	6-2	2	6.1	1.1	2.2	-0.0347527
72	6-3	2	6.8	1.8	3.6	0.0481611
72	6-4	2	8.5	3.5	7	0.249523
96	7-1	2	5	0	0	-0.165046	-0.165046	0	0
96	7-2	2	5	0	0	-0.165046
96	7-3	2	5	0	0	-0.165046
96	7-4	2	5	0	0	-0.165046
N/A - Not Analysed
