# Supplementary material for: Local Intramedullary Delivery of Vancomycin Can Prevent the Development of Long Bone Staphylococcus aureus Infection
Source: PLoS One. 2016 Jul 29;11(7):e0160187. doi: 10.1371/journal.pone.0160187 (PMC4966941; doi:10.1371/journal.pone.0160187)
Supplement: S2 Table — (XLSX) [file pone.0160187.s002.xlsx]

## Sheet: S2 Table
S2 Table. Bioluminescent activity for rats that underwent prevention study.
Data used for Fig 2.
		DAY PO (Region of Interest)
Group	Rat#	0	1	3	4	5	6	7	8	10	11	12	14
Treated	K-5	24860	22750		12690		18100		20000		27080		17800
Treated	K-6	17140	25120		13500		13500		20800		21500		10470
Treated	K-7	30000	26540		12500		16100		19400		24400		17060
Treated	K-10	11220	10920	23460		17090		23500		14350		65880	13750
Treated	K-11	32250	23470	29220		22440		19140		18010		18010	12470
Treated	K-12	23390	19180	22810		24800		27760		14150		14270	12170
Treated	K-15	20680	22850		21140		13550		12580	14240		15240	14100
Treated	K-16	52180	32930		27370		16730		14890	9900		-	-
Treated	K-17	23930	20230		32320		19310		14020	10650		-	-
Untreated	K-8	18140	108200		29610		232000		174300		185100		234500
Untreated	K-9	21470	44840		137400		178800		97790		169200		153000
Untreated	K-13	24150	24150	156500		68910		87760		95180		76970	54560
Untreated	K-14	40940	35970	52130		90590		59030		32610		N/D	29070
Untreated	K-18	40800	41140		115300		45500		32870	31230		29460	27170
Untreated	K-19	17340	122900		625900		134300		107400	110800		87610	92930
Photon Counts Scale: Min 150, Max 1500
N/D - Not determined
