# Supplementary material for: Local Intramedullary Delivery of Vancomycin Can Prevent the Development of Long Bone Staphylococcus aureus Infection
Source: PLoS One. 2016 Jul 29;11(7):e0160187. doi: 10.1371/journal.pone.0160187 (PMC4966941; doi:10.1371/journal.pone.0160187)
Supplement: S3 Table — (XLSX) [file pone.0160187.s003.xlsx]

## Sheet: S3 Table
S3 Table. Bacterial inoculum used for prevention study.
	Inoculum
Rat#	CFU/5 uL	CFU/mL
K-5	725000	145000000	6.61867e+07	Average CFU/mL used to inoculate the tibia
K-6	725000	145000000
K-7	725000	145000000	330933	Average Total CFU inoculated
K-8	725000	145000000
K-9	725000	145000000
K-10	180000	36000000
K-11	180000	36000000
K-12	180000	36000000
K-13	353000	70600000
K-14	353000	70600000
K-15	18600	3720000
K-16	18600	3720000
K-17	18600	3720000
K-18	18600	3720000
K-19	18600	3720000
