# Supplementary material for: Local Intramedullary Delivery of Vancomycin Can Prevent the Development of Long Bone Staphylococcus aureus Infection
Source: PLoS One. 2016 Jul 29;11(7):e0160187. doi: 10.1371/journal.pone.0160187 (PMC4966941; doi:10.1371/journal.pone.0160187)
Supplement: S4 Table — (XLSX) [file pone.0160187.s004.xlsx]

## Sheet: Sheet1
S4 Table. Microbiological analysis of explanted tissue samples from the infected rats with and without prevention treatment.
Group	Rat#	CFU/tibia	Log10 CFU/tibia	Ave Log10 CFU/tibia	STDV	SE	CFU/muscle	Log10 CFU/muscle	Ave Log10 CFU/muscle	STDV	SE
Treated	K-5	100	2	2.09032	0.270971	0.0903237	100	2	2	0	0
Treated	K-6	100	2				100	2
Treated	K-7	100	2				100	2
Treated	K-10	100	2				100	2
Treated	K-11	650	2.81291				100	2
Treated	K-12	100	2				100	2
Treated	K-15	100	2				100	2
Treated	K-16	100	2				100	2
Treated	K-17	100	2				100	2
Not Treated	K-8	3452400	6.53812	5.81914	0.701277	0.286295	100	2	2	0	0
Not Treated	K-9	4282200	6.63167				100	2
Not Treated	K-13	1057900	6.02444				100	2
Not Treated	K-14	397600	5.59945				100	2
Not Treated	K-18	82820	4.91814				100	2
Not Treated	K-19	159600	5.20303				100	2
Note: Detection limit is >100 CFU/mL. Values of 100 were below detection limit and represent no bacterial colonies seen.
